# Supplementary material for: Administration of statins is correlated with favourable prognosis in lung cancer patients receiving immune checkpoint inhibitors
Source: Front Immunol. 2025 Oct 6;16:1638677. doi: 10.3389/fimmu.2025.1638677 (PMC12535986; doi:10.3389/fimmu.2025.1638677)
Supplement: Supplementary Figure 1 — Comparison of therapy response between statin users and non-statin users in the first evaluation. [file DataSheet1.zip]

Archive with 14 entries (14 files):
- FigureS1.tif
- FigureS10.tif
- FigureS3.tif
- FigureS5.tif
- FigureS6.tif
- FigureS7.tif
- FigureS8.tif
- FigureS9.tif
- Supplementary Table1.docx
- Supplementary Table2.docx
- Supplementary Table3.docx
- Supplementary Table4.docx
- FigureS4.tif
- FigureS2.tif
